# Supplementary material for: Mediation Effect of Kinesiophobia on the Relationship between Cervical Joint Position Sense and Limits of Stability in Individuals with Fibromyalgia Syndrome: A Cross-Sectional Study Using Mediation Analysis
Source: J Clin Med. 2023 Apr 9;12(8):2791. doi: 10.3390/jcm12082791 (PMC10143229; doi:10.3390/jcm12082791)
Supplement: Supplementary file 1 [file jcm-12-02791-s001.zip]

Archive with 1 entries (1 files):
- Table S1. Study Data.xlsx
