# Supplementary material for: Mediation Effect of Kinesiophobia on the Relationship between Cervical Joint Position Sense and Limits of Stability in Individuals with Fibromyalgia Syndrome: A Cross-Sectional Study Using Mediation Analysis
Source: J Clin Med. 2023 Apr 9;12(8):2791. doi: 10.3390/jcm12082791 (PMC10143229; doi:10.3390/jcm12082791)
Supplement: Supplementary file 1 [file jcm-12-02791-s001.zip › Table S1. Study Data.xlsx]

## Sheet: Study Data in Excel
Group	AGE	sex	Height_in_meters	WEIGHT	BMI	Kinesiophobia	VAS	WPI	SSC	Duration	FIQ	Pain_catestrophizing	SF_36	Flexion	Extension	Rotation_Left	Rotation_right	Reaction_time	Maximum_excursion	Direction_control
1	55	1	1.58	78	31.245	38	4.4	10	8	4	57	23	33	5	5	8	8	0.95	4.1	65
1	75	1	1.77	66	21.0667	36	3.9	18	13	12	64	21	39	5	7	6	5	1	5	76
1	55	1	1.72	65	21.9713	46	6.3	11	9	5	59	31	34	4	4	5	5	1.1	4.9	75
1	61	1	1.69	72	25.2092	36	6.9	17	12	11	63	35	38	5	5	4	4	1.2	4.8	74
1	76	1	1.71	66	22.571	42	5.9	12	10	4	61	32	35	4	8	7	7	1.3	4.7	73
1	61	1	1.68	75	26.5731	42	5.3	16	11	10	62	31	37	4	6	4	4	1.4	4.6	72
1	50	1	1.8	60	18.5185	36	6.3	13	12	6	58	34	36	6	5	4	4	1.5	4.5	71
1	77	2	1.54	68	28.6726	37	3.8	15	13	9	58	27	35	4	9	4	4	1.6	4.4	70
1	72	1	1.8	75	23.1481	38	4.6	14	12	7	65	39	37	6	8	5	5	1.7	4.3	69
1	73	2	1.54	68	28.6726	46	5.7	14	13	8	59	35	39	6	7	4	4	1.8	4.2	68
1	75	1	1.65	77	28.2828	38	4.4	10	11	9	60	24	35	7	8	5	5	1.9	4.1	65
1	55	2	1.58	78	31.245	36	3.9	11	9	10	61	37	46	5	5	8	8	0.95	5.1	77
1	50	2	1.54	68	28.6726	37	4.2	12	9	6	62	32	37	4	6	4	4	1	5	76
1	52	1	1.66	65	23.5883	47	3.6	13	8	7	63	32	34	4	7	5	5	1.1	4.9	75
1	72	1	1.77	66	21.0667	44	5.1	14	9	5	60	29	36	6	8	6	6	1.2	4.8	74
1	53	1	1.7	76	26.2976	42	4.5	15	10	4	57	27	37	7	6	4	4	1.3	4.7	73
1	53	1	1.7	76	26.2976	39	3.4	18	11	7	38	34	12	7	4	7	7	1.4	4.6	72
1	58	1	1.75	75	24.4898	41	4.5	17	11	3	71	35	54	6	6	4	4	1.5	4.5	71
1	76	1	1.72	65	21.9713	44	4.2	16	12	6	43	29	38	6	8	6	6	1.6	4.4	70
1	61	1	1.69	72	25.2092	42	5.1	10	12	5	71	32	39	5	5	7	7	1.7	4.3	69
1	55	1	1.82	70	21.1327	47	5.3	18	13	8	57	32	33	4	4	5	4	1.8	4.2	68
1	53	1	1.74	66	21.7994	38	4.3	11	14	7	65	32	36	5	7	6	5	1.9	4.1	65
1	73	1	1.86	66	19.0773	39	4.6	17	9	4	58	33	35	4	8	7	3	0.95	5.1	77
1	65	1	1.71	66	22.571	48	4.8	12	9	3	57	32	33	8	6	7	7	1	5	76
1	75	1	1.68	75	26.5731	40	5.3	16	9	6	64	34	39	9	4	8	5	1.1	4.9	75
1	66	1	1.8	60	18.5185	41	4.6	13	8	7	59	33	34	4	4	5	5	1.2	4.8	74
1	57	1	1.65	77	28.2828	42	5.1	15	11	8	63	32	38	5	5	4	4	1.3	4.7	73
1	67	1	1.58	75	30.0433	43	4.4	14	11	4	61	32	35	7	8	6	4	1.4	4.6	72
1	58	2	1.54	68	28.6726	41	4.6	14	12	12	62	38	37	3	5	5	5	1.5	4.5	71
1	50	2	1.8	75	23.1481	42	4.8	10	9	5	58	39	36	6	6	4	4	1.6	4.4	70
1	61	2	1.65	77	28.2828	43	5.3	11	12	11	58	32	35	4	8	7	7	1.7	4.3	69
1	65	2	1.58	67	26.8386	41	4.6	12	10	4	65	33	37	4	6	4	4	1.8	4.2	68
1	58	2	1.54	68	28.6726	42	5.7	13	11	10	59	32	39	6	5	4	4	1.9	4.1	65
1	78	2	1.65	77	28.2828	43	4.6	14	12	6	60	31	35	8	8	6	6	0.95	5.1	77
1	55	2	1.58	78	31.245	41	4.8	15	13	9	61	34	46	5	6	4	4	1	5	76
1	58	2	1.54	68	28.6726	42	5.3	18	12	7	62	31	37	4	9	4	4	1.1	4.9	75
1	53	2	1.75	65	21.2245	43	4.6	17	13	8	63	32	34	6	8	5	5	1.2	4.8	74
1	61	2	1.75	72	23.5102	44	5.3	16	11	9	60	21	36	6	9	6	6	1.3	4.7	73
1	55	2	1.69	66	23.1084	41	6.4	10	9	10	57	39	37	5	6	3	3	1.4	4.6	72
1	55	2	1.57	65	26.3702	42	4.6	18	9	6	38	22	12	6	7	4	4	1.5	4.5	71
1	79	2	1.53	66	28.1943	43	4.8	11	8	7	71	38	54	7	8	5	5	1.6	4.4	70
1	64	2	1.51	70	30.7004	47	5.3	17	9	5	43	23	38	5	5	8	8	1.7	4.3	69
1	56	2	1.81	85	25.9455	41	4.6	12	10	4	71	37	39	4	6	4	4	1.8	4.2	68
1	61	2	1.45	67	31.8668	42	5.7	16	11	7	57	24	33	4	7	5	5	1.9	4.1	65
1	73	2	1.74	79	26.0933	43	6.1	13	11	3	65	36	36	6	8	6	6	0.95	5.1	77
1	72	2	1.88	66	18.6736	41	4.6	15	8	6	58	25	35	7	6	4	4	1	5	76
1	52	2	1.55	80	33.2986	42	4.8	14	12	5	88	35	38	7	4	7	7	1.1	4.9	75
1	57	2	1.69	77	26.9598	39	5.3	14	8	8	63	32	37	6	6	4	4	1.2	4.8	74
1	54	2	1.71	75	25.6489	41	4.6	10	8	7	71	28	35	6	8	6	6	1.3	4.7	73
1	70	2	1.78	66	20.8307	42	4.6	11	9	4	57	27	33	5	5	7	7	1.4	4.6	72
1	59	2	1.62	88	33.5315	43	4.8	12	9	3	44	26	36	4	4	5	4	1.5	4.5	71
1	57	2	1.66	76	27.5802	41	5.3	13	9	6	71	25	56	5	7	6	5	1.6	4.4	70
1	63	2	1.8	75	23.1481	42	4.6	14	8	7	43	25	37	4	8	7	3	1.7	4.3	69
1	56	2	1.61	76	29.3199	39	4.6	15	8	8	77	26	62	8	6	7	7	1.8	4.2	68
1	66	2	1.88	71	20.0883	39	4.8	18	8	4	57	27	33	9	4	8	5	1.9	4.1	65
1	58	2	1.59	78	30.8532	38	5.3	17	12	12	65	22	35	4	4	5	5	0.95	5.1	77
1	63	2	1.8	88	27.1605	36	4.6	16	9	5	86	23	39	5	5	4	4	1	5	76
1	56	2	1.61	77	29.7056	46	4.4	10	8	11	64	25	35	7	8	6	4	1.1	4.9	75
1	58	2	1.88	65	18.3907	36	3.9	18	10	4	63	27	36	3	5	5	5	1.2	4.8	74
1	77	2	1.75	65	21.2245	42	6.3	11	11	10	60	33	36	6	6	4	4	1.3	4.7	73
1	55	1	1.58	78	31.245	42	6.9	17	12	6	57	35	35	5	5	8	8	1.4	4.6	72
1	55	1	1.77	66	21.0667	36	5.9	12	8	9	44	33	33	5	7	6	5	1.5	4.5	71
1	55	1	1.72	65	21.9713	37	5.3	16	8	7	71	34	39	4	4	5	5	1.6	4.4	70
1	61	1	1.69	72	25.2092	38	6.3	13	8	8	43	35	7	5	5	4	4	1.7	4.3	69
1	54	1	1.71	66	22.571	46	3.8	15	8	9	71	36	62	4	8	7	7	1.8	4.2	68
1	61	1	1.68	75	26.5731	38	4.6	14	9	10	57	37	38	4	6	4	4	1.9	4.1	65
1	50	1	1.8	60	18.5185	36	5.7	14	9	6	65	31	37	6	5	4	4	0.95	5.1	77
1	58	1	1.54	68	28.6726	37	4.4	10	8	7	58	32	35	4	9	4	4	1	5	76
1	50	1	1.8	75	23.1481	47	3.9	11	9	5	64	33	33	6	8	5	5	1.1	4.9	75
1	58	2	1.54	68	28.6726	44	4.2	12	10	4	88	32	38	6	7	4	4	1.2	4.8	74
1	57	2	1.65	77	28.2828	42	3.6	13	11	7	63	31	37	7	8	5	5	1.3	4.7	73
1	55	2	1.58	78	31.245	39	5.1	14	11	3	71	34	35	5	5	8	8	1.4	4.6	72
1	50	2	1.54	68	28.6726	41	4.5	15	8	6	57	31	33	4	6	4	4	1.5	4.5	71
1	52	1	1.66	65	23.5883	44	3.4	18	8	5	44	32	36	4	7	5	5	1.6	4.4	70
1	61	1	1.77	66	21.0667	42	4.5	17	8	8	71	21	56	6	8	6	6	1.7	4.3	69
1	53	1	1.7	76	26.2976	47	4.2	16	8	7	43	39	37	7	6	4	4	1.8	4.2	68
1	53	1	1.7	76	26.2976	38	5.1	10	9	4	77	22	62	7	4	7	7	1.9	4.1	65
1	58	1	1.75	75	24.4898	39	5.3	18	9	3	57	38	33	6	6	4	4	0.95	5.1	77
1	55	1	1.72	65	21.9713	48	4.3	11	9	6	65	23	35	6	8	6	6	1	5	76
1	61	1	1.69	72	25.2092	40	4.6	17	8	7	86	37	39	5	5	7	7	1.1	4.9	75
1	55	2	1.58	78	31.245	41	4.8	12	11	8	64	24	35	5	5	8	8	1.2	4.8	74
1	55	1	1.77	66	21.0667	42	5.3	16	8	4	63	36	36	5	7	6	5	1.3	4.7	73
1	55	1	1.72	65	21.9713	43	4.6	13	8	12	60	25	36	4	4	5	5	1.4	4.6	72
1	61	1	1.69	72	25.2092	47	3.6	15	12	5	57	35	35	5	5	4	4	1.5	4.5	71
1	54	1	1.71	66	22.571	44	5.1	14	8	11	44	32	33	4	8	7	7	1.6	4.4	70
1	61	1	1.68	75	26.5731	42	4.5	14	8	4	71	28	39	4	6	4	4	1.7	4.3	69
1	50	1	1.8	60	18.5185	39	3.4	10	9	10	43	27	7	6	5	4	4	1.8	4.2	68
1	58	1	1.54	68	28.6726	41	4.5	11	9	6	71	26	62	4	9	4	4	1.9	4.1	65
1	50	1	1.8	75	23.1481	44	4.2	12	9	9	57	25	38	6	8	5	5	0.95	5.1	77
1	58	1	1.54	68	28.6726	42	5.1	13	8	7	65	25	37	6	7	4	4	1	5	76
1	57	1	1.65	77	28.2828	47	5.3	14	11	8	58	26	35	7	8	5	5	1.1	4.9	75
1	55	1	1.58	78	31.245	38	4.3	15	11	9	64	27	33	5	5	8	8	1.2	4.8	74
1	50	1	1.54	68	28.6726	39	4.6	14	8	11	44	32	33	4	6	4	4	1.3	4.7	73
1	52	1	1.66	65	23.5883	48	4.8	14	8	4	71	28	39	4	7	5	5	1.4	4.6	72
1	61	1	1.77	66	21.0667	40	5.3	10	9	10	43	27	7	6	8	6	6	1.5	4.5	71
1	53	1	1.7	76	26.2976	41	4.6	11	9	6	71	26	62	7	6	4	4	1.6	4.4	70
1	53	1	1.7	76	26.2976	42	4.8	12	9	9	57	25	38	7	4	7	7	1.7	4.3	69
1	58	1	1.75	75	24.4898	43	5.3	13	8	7	65	25	37	6	6	4	4	1.8	4.2	68
1	55	1	1.72	65	21.9713	43	4.6	14	11	8	58	26	35	6	8	6	6	1.9	4.1	65
1	61	1	1.69	72	25.2092	44	5.3	15	11	9	64	27	33	5	5	7	7	1.8	5.1	68
2	45	1	1.66	65	23.5883	#NULL!	#NULL!	#NULL!	#NULL!	#NULL!	#NULL!	#NULL!	#NULL!	2	3	5	3	0.6	7.1	84
2	36	1	1.77	66	21.0667	#NULL!	#NULL!	#NULL!	#NULL!	#NULL!	#NULL!	#NULL!	#NULL!	4	1	3	2	0.7	7	83
2	38	1	1.7	76	26.2976	#NULL!	#NULL!	#NULL!	#NULL!	#NULL!	#NULL!	#NULL!	#NULL!	1	3	3	3	0.8	6.9	82
2	39	1	1.7	76	26.2976	#NULL!	#NULL!	#NULL!	#NULL!	#NULL!	#NULL!	#NULL!	#NULL!	3	3	3	3	0.8	6.9	82
2	40	1	1.75	75	24.4898	#NULL!	#NULL!	#NULL!	#NULL!	#NULL!	#NULL!	#NULL!	#NULL!	0	3	3	3	0.4	7.3	86
2	41	1	1.72	65	21.9713	#NULL!	#NULL!	#NULL!	#NULL!	#NULL!	#NULL!	#NULL!	#NULL!	2	3	3	3	0.5	7.2	85
2	42	1	1.69	72	25.2092	#NULL!	#NULL!	#NULL!	#NULL!	#NULL!	#NULL!	#NULL!	#NULL!	4	4	3	3	0.6	7.1	84
2	43	1	1.82	70	21.1327	#NULL!	#NULL!	#NULL!	#NULL!	#NULL!	#NULL!	#NULL!	#NULL!	5	2	2	3	0.7	7	83
2	44	1	1.74	66	21.7994	#NULL!	#NULL!	#NULL!	#NULL!	#NULL!	#NULL!	#NULL!	#NULL!	2	5	2	2	0.3	8.1	92
2	45	1	1.86	66	19.0773	#NULL!	#NULL!	#NULL!	#NULL!	#NULL!	#NULL!	#NULL!	#NULL!	2	5	3	2	0.4	7.5	88
2	46	1	1.71	66	22.571	#NULL!	#NULL!	#NULL!	#NULL!	#NULL!	#NULL!	#NULL!	#NULL!	2	5	3	3	0.5	7.3	86
2	47	1	1.68	75	26.5731	#NULL!	#NULL!	#NULL!	#NULL!	#NULL!	#NULL!	#NULL!	#NULL!	4	5	2	3	0.6	7.1	84
2	48	1	1.8	60	18.5185	#NULL!	#NULL!	#NULL!	#NULL!	#NULL!	#NULL!	#NULL!	#NULL!	2	5	3	2	1	6.9	82
2	49	2	1.65	77	28.2828	#NULL!	#NULL!	#NULL!	#NULL!	#NULL!	#NULL!	#NULL!	#NULL!	3	1	3	3	1.1	6.9	82
2	44	2	1.66	65	23.5883	#NULL!	#NULL!	#NULL!	#NULL!	#NULL!	#NULL!	#NULL!	#NULL!	3	3	3	3	0.3	8.1	92
2	45	2	1.77	66	21.0667	#NULL!	#NULL!	#NULL!	#NULL!	#NULL!	#NULL!	#NULL!	#NULL!	2	4	3	3	0.6	7.1	84
2	46	2	1.7	76	26.2976	#NULL!	#NULL!	#NULL!	#NULL!	#NULL!	#NULL!	#NULL!	#NULL!	3	3	3	3	0.7	7	83
2	47	2	1.7	76	26.2976	#NULL!	#NULL!	#NULL!	#NULL!	#NULL!	#NULL!	#NULL!	#NULL!	0	1	3	3	0.8	6.9	92
2	36	2	1.75	75	24.4898	#NULL!	#NULL!	#NULL!	#NULL!	#NULL!	#NULL!	#NULL!	#NULL!	2	1	2	3	0.8	6.9	88
2	47	2	1.72	65	21.9713	#NULL!	#NULL!	#NULL!	#NULL!	#NULL!	#NULL!	#NULL!	#NULL!	2	3	3	2	0.4	7.3	86
2	39	2	1.69	72	25.2092	#NULL!	#NULL!	#NULL!	#NULL!	#NULL!	#NULL!	#NULL!	#NULL!	2	3	2	3	0.5	7.2	84
2	35	2	1.82	70	21.1327	#NULL!	#NULL!	#NULL!	#NULL!	#NULL!	#NULL!	#NULL!	#NULL!	3	1	4	2	0.6	7.1	82
2	36	2	1.74	66	21.7994	#NULL!	#NULL!	#NULL!	#NULL!	#NULL!	#NULL!	#NULL!	#NULL!	1	3	5	4	0.7	7	88
2	37	2	1.86	66	19.0773	#NULL!	#NULL!	#NULL!	#NULL!	#NULL!	#NULL!	#NULL!	#NULL!	2	3	2	5	0.3	8.1	86
2	38	2	1.71	66	22.571	#NULL!	#NULL!	#NULL!	#NULL!	#NULL!	#NULL!	#NULL!	#NULL!	2	3	3	4	0.4	7.5	84
2	39	2	1.68	75	26.5731	#NULL!	#NULL!	#NULL!	#NULL!	#NULL!	#NULL!	#NULL!	#NULL!	2	3	5	3	0.5	7.3	82
2	40	2	1.8	60	18.5185	#NULL!	#NULL!	#NULL!	#NULL!	#NULL!	#NULL!	#NULL!	#NULL!	4	1	3	2	0.6	7.1	82
2	44	1	1.65	77	28.2828	#NULL!	#NULL!	#NULL!	#NULL!	#NULL!	#NULL!	#NULL!	#NULL!	1	3	3	3	1	6.9	92
2	45	1	1.66	65	23.5883	#NULL!	#NULL!	#NULL!	#NULL!	#NULL!	#NULL!	#NULL!	#NULL!	3	3	3	3	1.1	6.9	82
2	46	1	1.77	66	21.0667	#NULL!	#NULL!	#NULL!	#NULL!	#NULL!	#NULL!	#NULL!	#NULL!	0	3	3	3	0.3	7.1	92
2	47	1	1.7	76	26.2976	#NULL!	#NULL!	#NULL!	#NULL!	#NULL!	#NULL!	#NULL!	#NULL!	2	3	3	3	0.6	7	88
2	36	1	1.7	76	26.2976	#NULL!	#NULL!	#NULL!	#NULL!	#NULL!	#NULL!	#NULL!	#NULL!	4	4	3	3	0.7	6.9	86
2	47	1	1.75	75	24.4898	#NULL!	#NULL!	#NULL!	#NULL!	#NULL!	#NULL!	#NULL!	#NULL!	5	2	2	3	0.8	6.9	84
2	39	1	1.72	65	21.9713	#NULL!	#NULL!	#NULL!	#NULL!	#NULL!	#NULL!	#NULL!	#NULL!	5	2	2	3	0.8	7.3	82
2	35	1	1.69	72	25.2092	#NULL!	#NULL!	#NULL!	#NULL!	#NULL!	#NULL!	#NULL!	#NULL!	2	3	5	3	0.4	7.2	82
2	36	1	1.82	70	21.1327	#NULL!	#NULL!	#NULL!	#NULL!	#NULL!	#NULL!	#NULL!	#NULL!	4	1	3	2	0.5	7.1	92
2	37	1	1.74	66	21.7994	#NULL!	#NULL!	#NULL!	#NULL!	#NULL!	#NULL!	#NULL!	#NULL!	1	3	3	3	0.6	7	82
2	38	1	1.86	66	19.0773	#NULL!	#NULL!	#NULL!	#NULL!	#NULL!	#NULL!	#NULL!	#NULL!	3	3	3	3	0.7	8.1	92
2	39	2	1.71	66	22.571	#NULL!	#NULL!	#NULL!	#NULL!	#NULL!	#NULL!	#NULL!	#NULL!	0	3	3	3	0.3	7.5	88
2	40	2	1.68	75	26.5731	#NULL!	#NULL!	#NULL!	#NULL!	#NULL!	#NULL!	#NULL!	#NULL!	2	3	3	3	0.4	7.3	86
2	44	2	1.8	60	18.5185	#NULL!	#NULL!	#NULL!	#NULL!	#NULL!	#NULL!	#NULL!	#NULL!	4	4	3	3	0.5	7.1	84
2	45	2	1.65	77	28.2828	#NULL!	#NULL!	#NULL!	#NULL!	#NULL!	#NULL!	#NULL!	#NULL!	5	2	2	3	0.6	6.9	82
2	46	2	1.66	65	23.5883	#NULL!	#NULL!	#NULL!	#NULL!	#NULL!	#NULL!	#NULL!	#NULL!	2	5	2	2	1	6.9	82
2	47	2	1.77	66	21.0667	#NULL!	#NULL!	#NULL!	#NULL!	#NULL!	#NULL!	#NULL!	#NULL!	2	5	3	2	1.1	6.9	92
2	36	2	1.7	76	26.2976	#NULL!	#NULL!	#NULL!	#NULL!	#NULL!	#NULL!	#NULL!	#NULL!	2	5	3	3	0.3	7.1	82
2	47	2	1.7	76	26.2976	#NULL!	#NULL!	#NULL!	#NULL!	#NULL!	#NULL!	#NULL!	#NULL!	4	5	2	3	0.6	7	92
2	39	2	1.75	75	24.4898	#NULL!	#NULL!	#NULL!	#NULL!	#NULL!	#NULL!	#NULL!	#NULL!	2	5	3	2	0.7	6.9	88
2	35	2	1.72	65	21.9713	#NULL!	#NULL!	#NULL!	#NULL!	#NULL!	#NULL!	#NULL!	#NULL!	3	1	3	3	0.8	6.9	86
2	36	2	1.69	72	25.2092	#NULL!	#NULL!	#NULL!	#NULL!	#NULL!	#NULL!	#NULL!	#NULL!	3	3	3	3	0.8	7.3	84
2	37	2	1.82	70	21.1327	#NULL!	#NULL!	#NULL!	#NULL!	#NULL!	#NULL!	#NULL!	#NULL!	2	4	3	3	0.4	7.2	82
2	38	2	1.74	66	21.7994	#NULL!	#NULL!	#NULL!	#NULL!	#NULL!	#NULL!	#NULL!	#NULL!	3	3	3	3	0.5	7.1	82
2	39	2	1.86	66	19.0773	#NULL!	#NULL!	#NULL!	#NULL!	#NULL!	#NULL!	#NULL!	#NULL!	0	1	3	3	0.6	7	92
2	40	2	1.71	66	22.571	#NULL!	#NULL!	#NULL!	#NULL!	#NULL!	#NULL!	#NULL!	#NULL!	2	1	2	3	0.7	8.1	82
2	44	2	1.68	75	26.5731	#NULL!	#NULL!	#NULL!	#NULL!	#NULL!	#NULL!	#NULL!	#NULL!	2	3	3	2	0.3	7.5	92
2	45	2	1.8	60	18.5185	#NULL!	#NULL!	#NULL!	#NULL!	#NULL!	#NULL!	#NULL!	#NULL!	2	3	2	3	0.4	7.3	88
2	46	2	1.65	77	28.2828	#NULL!	#NULL!	#NULL!	#NULL!	#NULL!	#NULL!	#NULL!	#NULL!	3	1	4	2	0.5	7.1	86
2	47	2	1.66	65	23.5883	#NULL!	#NULL!	#NULL!	#NULL!	#NULL!	#NULL!	#NULL!	#NULL!	1	3	5	4	0.6	6.9	84
2	36	2	1.77	66	21.0667	#NULL!	#NULL!	#NULL!	#NULL!	#NULL!	#NULL!	#NULL!	#NULL!	2	3	2	5	1	6.9	82
2	47	2	1.66	65	23.5883	#NULL!	#NULL!	#NULL!	#NULL!	#NULL!	#NULL!	#NULL!	#NULL!	1	3	5	4	1.1	6.9	82
2	39	1	1.77	66	21.0667	#NULL!	#NULL!	#NULL!	#NULL!	#NULL!	#NULL!	#NULL!	#NULL!	2	3	2	5	0.3	7.1	92
2	45	1	1.66	65	23.5883	#NULL!	#NULL!	#NULL!	#NULL!	#NULL!	#NULL!	#NULL!	#NULL!	2	3	5	3	0.6	7	82
2	36	1	1.77	66	21.0667	#NULL!	#NULL!	#NULL!	#NULL!	#NULL!	#NULL!	#NULL!	#NULL!	4	1	3	2	0.7	6.9	92
2	38	1	1.7	76	26.2976	#NULL!	#NULL!	#NULL!	#NULL!	#NULL!	#NULL!	#NULL!	#NULL!	1	3	3	3	0.8	6.9	88
2	39	1	1.7	76	26.2976	#NULL!	#NULL!	#NULL!	#NULL!	#NULL!	#NULL!	#NULL!	#NULL!	3	3	3	3	0.8	7.3	86
2	40	1	1.75	75	24.4898	#NULL!	#NULL!	#NULL!	#NULL!	#NULL!	#NULL!	#NULL!	#NULL!	0	3	3	3	0.4	7.2	84
2	41	2	1.72	65	21.9713	#NULL!	#NULL!	#NULL!	#NULL!	#NULL!	#NULL!	#NULL!	#NULL!	2	3	3	3	0.5	7.1	82
2	42	2	1.69	72	25.2092	#NULL!	#NULL!	#NULL!	#NULL!	#NULL!	#NULL!	#NULL!	#NULL!	4	4	3	3	0.6	7	82
2	43	2	1.82	70	21.1327	#NULL!	#NULL!	#NULL!	#NULL!	#NULL!	#NULL!	#NULL!	#NULL!	5	2	2	3	0.7	8.1	92
2	44	2	1.74	66	21.7994	#NULL!	#NULL!	#NULL!	#NULL!	#NULL!	#NULL!	#NULL!	#NULL!	2	5	2	2	0.3	7.5	82
2	45	2	1.86	66	19.0773	#NULL!	#NULL!	#NULL!	#NULL!	#NULL!	#NULL!	#NULL!	#NULL!	2	5	3	2	0.4	7.3	92
2	46	2	1.71	66	22.571	#NULL!	#NULL!	#NULL!	#NULL!	#NULL!	#NULL!	#NULL!	#NULL!	2	5	3	3	0.5	7.1	88
2	47	2	1.68	75	26.5731	#NULL!	#NULL!	#NULL!	#NULL!	#NULL!	#NULL!	#NULL!	#NULL!	4	5	2	3	0.6	6.9	86
2	48	2	1.8	60	18.5185	#NULL!	#NULL!	#NULL!	#NULL!	#NULL!	#NULL!	#NULL!	#NULL!	2	5	3	2	1	6.9	84
2	49	2	1.65	77	28.2828	#NULL!	#NULL!	#NULL!	#NULL!	#NULL!	#NULL!	#NULL!	#NULL!	3	1	3	3	1.1	6.9	82
2	44	2	1.66	65	23.5883	#NULL!	#NULL!	#NULL!	#NULL!	#NULL!	#NULL!	#NULL!	#NULL!	3	3	3	3	0.3	7.1	82
2	45	2	1.77	66	21.0667	#NULL!	#NULL!	#NULL!	#NULL!	#NULL!	#NULL!	#NULL!	#NULL!	2	4	3	3	0.6	7	92
2	46	2	1.7	76	26.2976	#NULL!	#NULL!	#NULL!	#NULL!	#NULL!	#NULL!	#NULL!	#NULL!	3	3	3	3	0.7	6.9	82
2	47	2	1.7	76	26.2976	#NULL!	#NULL!	#NULL!	#NULL!	#NULL!	#NULL!	#NULL!	#NULL!	0	1	3	3	0.8	6.9	92
2	36	1	1.75	75	24.4898	#NULL!	#NULL!	#NULL!	#NULL!	#NULL!	#NULL!	#NULL!	#NULL!	2	1	2	3	0.8	7.3	88
2	47	1	1.72	65	21.9713	#NULL!	#NULL!	#NULL!	#NULL!	#NULL!	#NULL!	#NULL!	#NULL!	2	3	3	2	0.4	7.2	86
2	45	1	1.66	65	23.5883	#NULL!	#NULL!	#NULL!	#NULL!	#NULL!	#NULL!	#NULL!	#NULL!	2	3	5	3	0.5	7.1	84
2	36	1	1.77	66	21.0667	#NULL!	#NULL!	#NULL!	#NULL!	#NULL!	#NULL!	#NULL!	#NULL!	4	1	3	2	0.6	7	82
2	38	1	1.7	76	26.2976	#NULL!	#NULL!	#NULL!	#NULL!	#NULL!	#NULL!	#NULL!	#NULL!	1	3	3	3	0.7	8.1	82
2	39	1	1.7	76	26.2976	#NULL!	#NULL!	#NULL!	#NULL!	#NULL!	#NULL!	#NULL!	#NULL!	3	3	3	3	0.3	7.5	92
2	40	1	1.75	75	24.4898	#NULL!	#NULL!	#NULL!	#NULL!	#NULL!	#NULL!	#NULL!	#NULL!	0	3	3	3	0.4	7.3	82
2	41	1	1.72	65	21.9713	#NULL!	#NULL!	#NULL!	#NULL!	#NULL!	#NULL!	#NULL!	#NULL!	2	3	3	3	0.5	7.1	92
2	42	1	1.69	72	25.2092	#NULL!	#NULL!	#NULL!	#NULL!	#NULL!	#NULL!	#NULL!	#NULL!	4	4	3	3	0.6	6.9	88
2	43	1	1.82	70	21.1327	#NULL!	#NULL!	#NULL!	#NULL!	#NULL!	#NULL!	#NULL!	#NULL!	5	2	2	3	1	6.9	86
2	44	1	1.74	66	21.7994	#NULL!	#NULL!	#NULL!	#NULL!	#NULL!	#NULL!	#NULL!	#NULL!	2	5	2	2	1.1	6.9	84
2	45	1	1.86	66	19.0773	#NULL!	#NULL!	#NULL!	#NULL!	#NULL!	#NULL!	#NULL!	#NULL!	2	5	3	2	0.3	7.1	82
2	46	1	1.71	66	22.571	#NULL!	#NULL!	#NULL!	#NULL!	#NULL!	#NULL!	#NULL!	#NULL!	2	5	3	3	0.6	7	82
2	47	1	1.68	75	26.5731	#NULL!	#NULL!	#NULL!	#NULL!	#NULL!	#NULL!	#NULL!	#NULL!	4	5	2	3	0.7	6.9	92
2	48	1	1.8	60	18.5185	#NULL!	#NULL!	#NULL!	#NULL!	#NULL!	#NULL!	#NULL!	#NULL!	2	5	3	2	0.8	6.9	82
2	49	1	1.65	77	28.2828	#NULL!	#NULL!	#NULL!	#NULL!	#NULL!	#NULL!	#NULL!	#NULL!	3	1	3	3	0.8	7.3	92
2	44	1	1.66	65	23.5883	#NULL!	#NULL!	#NULL!	#NULL!	#NULL!	#NULL!	#NULL!	#NULL!	3	3	3	3	0.4	7.2	88
2	45	1	1.77	66	21.0667	#NULL!	#NULL!	#NULL!	#NULL!	#NULL!	#NULL!	#NULL!	#NULL!	2	4	3	3	0.5	7.1	86
2	46	1	1.7	76	26.2976	#NULL!	#NULL!	#NULL!	#NULL!	#NULL!	#NULL!	#NULL!	#NULL!	3	3	3	3	0.6	7	84
2	47	1	1.7	76	26.2976	#NULL!	#NULL!	#NULL!	#NULL!	#NULL!	#NULL!	#NULL!	#NULL!	0	1	3	3	0.7	8.1	82
2	36	1	1.75	75	24.4898	#NULL!	#NULL!	#NULL!	#NULL!	#NULL!	#NULL!	#NULL!	#NULL!	2	1	2	3	0.3	7.5	82
2	47	1	1.72	65	21.9713	#NULL!	#NULL!	#NULL!	#NULL!	#NULL!	#NULL!	#NULL!	#NULL!	2	3	3	2	0.4	7.3	92
#NULL!	#NULL!	#NULL!	#NULL!	#NULL!	#NULL!	#NULL!	#NULL!	#NULL!	#NULL!	#NULL!	#NULL!	#NULL!	#NULL!	#NULL!	#NULL!	#NULL!	#NULL!	#NULL!	#NULL!	#NULL!
#NULL!	#NULL!	#NULL!	#NULL!	#NULL!	#NULL!	#NULL!	#NULL!	#NULL!	#NULL!	#NULL!	#NULL!	#NULL!	#NULL!	#NULL!	#NULL!	#NULL!	#NULL!	#NULL!	#NULL!	#NULL!
#NULL!	#NULL!	#NULL!	#NULL!	#NULL!	#NULL!	#NULL!	#NULL!	#NULL!	#NULL!	#NULL!	#NULL!	#NULL!	#NULL!	#NULL!	#NULL!	#NULL!	#NULL!	#NULL!	#NULL!	#NULL!
#NULL!	#NULL!	#NULL!	#NULL!	#NULL!	#NULL!	#NULL!	#NULL!	#NULL!	#NULL!	#NULL!	#NULL!	#NULL!	#NULL!	#NULL!	#NULL!	#NULL!	#NULL!	#NULL!	#NULL!	#NULL!
#NULL!	#NULL!	#NULL!	#NULL!	#NULL!	#NULL!	#NULL!	#NULL!	#NULL!	#NULL!	#NULL!	#NULL!	#NULL!	#NULL!	#NULL!	#NULL!	#NULL!	#NULL!	#NULL!	#NULL!	#NULL!
